# Supplementary material for: A hybrid artificial intelligence approach for modeling the carbonation depth of sustainable concrete containing fly ash
Source: Sci Rep. 2024 May 25;14:11948. doi: 10.1038/s41598-024-62737-1 (PMC11126568; doi:10.1038/s41598-024-62737-1)
Supplement: Supplementary file 1 — Supplementary Information. [file 41598_2024_62737_MOESM1_ESM.xlsx]

## Sheet: Raw Data
Cement (kg/m3)	Fly ash (%)	Water/Binder	CO2 concentration (%)	Relative humidity (%)	Exposure time (days)	Carbonation depth (mm)
400	0	0.55	5	65	13.9876	4.5
400	50	0.28	5	65	13.9876	3.2
400	50	0.29	5	65	13.9876	2.1
400	70	0.33	5	65	13.9876	6.5
400	70	0.3	5	65	13.9876	7.3
500	0	0.3	6.5	65	13.9876	0
400	0	0.4	6.5	65	13.9876	1.43
350	0	0.5	6.5	65	13.9876	4.38
300	0	0.6	6.5	65	13.9876	7.22
350	15	0.5	6.5	65	13.9876	4.16
350	30	0.5	6.5	65	13.9876	5.18
500	0	0.3	6.5	65	27.9841	0
400	0	0.4	6.5	65	27.9841	1.88
350	0	0.5	6.5	65	27.9841	5.92
300	0	0.6	6.5	65	27.9841	10.05
350	15	0.5	6.5	65	27.9841	5.72
350	30	0.5	6.5	65	27.9841	7
500	0	0.3	6.5	65	41.9904	0
400	0	0.4	6.5	65	41.9904	2.24
350	0	0.5	6.5	65	41.9904	7.1
300	0	0.6	6.5	65	41.9904	12.22
350	15	0.5	6.5	65	41.9904	6.92
350	30	0.5	6.5	65	41.9904	8.4
500	0	0.3	6.5	65	55.9504	0
400	0	0.4	6.5	65	55.9504	2.53
350	0	0.5	6.5	65	55.9504	8.09
300	0	0.6	6.5	65	55.9504	14.05
350	15	0.5	6.5	65	55.9504	7.93
350	30	0.5	6.5	65	55.9504	9.57
500	0	0.3	6.5	65	84.0889	0
400	0	0.4	6.5	65	84.0889	3.03
350	0	0.5	6.5	65	84.0889	9.76
300	0	0.6	6.5	65	84.0889	17.12
350	15	0.5	6.5	65	84.0889	9.63
350	30	0.5	6.5	65	84.0889	11.55
500	0	0.3	6.5	65	111.936	0
400	0	0.4	6.5	65	111.936	3.45
350	0	0.5	6.5	65	111.936	11.17
300	0	0.6	6.5	65	111.936	19.71
350	15	0.5	6.5	65	111.936	11.06
350	30	0.5	6.5	65	111.936	13.21
500	0	0.3	6.5	65	139.949	0
400	0	0.4	6.5	65	139.949	3.82
350	0	0.5	6.5	65	139.949	12.4
300	0	0.6	6.5	65	139.949	21.99
350	15	0.5	6.5	65	139.949	12.32
350	30	0.5	6.5	65	139.949	14.68
500	0	0.3	6.5	65	167.962	0
400	0	0.4	6.5	65	167.962	4.15
350	0	0.5	6.5	65	167.962	13.52
300	0	0.6	6.5	65	167.962	24.05
350	15	0.5	6.5	65	167.962	13.46
350	30	0.5	6.5	65	167.962	16
500	0	0.3	6.5	65	196	0
400	0	0.4	6.5	65	196	4.46
350	0	0.5	6.5	65	196	14.55
300	0	0.6	6.5	65	196	25.94
350	15	0.5	6.5	65	196	14.5
350	30	0.5	6.5	65	196	17.22
500	0	0.3	6.5	65	251.857	0
400	0	0.4	6.5	65	251.857	5.01
350	0	0.5	6.5	65	251.857	16.41
300	0	0.6	6.5	65	251.857	29.36
350	15	0.5	6.5	65	251.857	16.39
350	30	0.5	6.5	65	251.857	19.42
500	0	0.3	6.5	65	279.893	0
400	0	0.4	6.5	65	279.893	5.27
350	0	0.5	6.5	65	279.893	17.27
300	0	0.6	6.5	65	279.893	30.93
350	15	0.5	6.5	65	279.893	17.26
350	30	0.5	6.5	65	279.893	20.43
500	0	0.3	6.5	65	308.002	0
400	0	0.4	6.5	65	308.002	5.51
350	0	0.5	6.5	65	308.002	18.08
300	0	0.6	6.5	65	308.002	32.42
350	15	0.5	6.5	65	308.002	18.08
350	30	0.5	6.5	65	308.002	21.39
500	0	0.3	6.5	65	335.989	0
400	0	0.4	6.5	65	335.989	5.74
350	0	0.5	6.5	65	335.989	18.85
300	0	0.6	6.5	65	335.989	33.79
350	15	0.5	6.5	65	335.989	18.87
350	30	0.5	6.5	65	335.989	22.3
500	0	0.3	6.5	65	364.046	0
400	0	0.4	6.5	65	364.046	5.96
350	0	0.5	6.5	65	364.046	19.59
300	0	0.6	6.5	65	364.046	35.21
350	15	0.5	6.5	65	364.046	19.62
350	30	0.5	6.5	65	364.046	23.18
340	0	0.45	20	70	2.9929	7.7
340	40	0.45	20	70	2.9929	12.2
340	0	0.45	20	70	7.0225	10.4
340	40	0.45	20	70	7.0225	15.7
340	0	0.45	20	70	13.9876	12.7
340	40	0.45	20	70	13.9876	19.4
340	0	0.45	20	70	27.9841	14.8
340	40	0.45	20	70	27.9841	22.4
340	0	0.45	3	70	2.9929	7.8
340	40	0.45	3	70	2.9929	11.3
340	0	0.45	3	70	7.0225	11.2
340	40	0.45	3	70	7.0225	14.1
340	0	0.45	3	70	13.9876	12.3
340	40	0.45	3	70	13.9876	15.8
340	0	0.45	3	70	27.9841	13.8
340	40	0.45	3	70	27.9841	17.7
325	0	0.5	4	55	30.0304	7
319	10	0.5	4	55	30.0304	7
306	30	0.6	4	55	30.0304	10.5
290	0	0.6	4	55	30.0304	9
288	10	0.6	4	55	30.0304	9.8
284	30	0.5	4	55	30.0304	14.8
382	0	0.5	4	55	30.0304	7
368	10	0.5	4	55	30.0304	7.5
343	30	0.5	4	55	30.0304	10.5
325	0	0.5	4	55	60.0625	10.3
319	10	0.5	4	55	60.0625	10.3
306	30	0.6	4	55	60.0625	13.2
290	0	0.6	4	55	60.0625	12
288	10	0.6	4	55	60.0625	13.2
284	30	0.5	4	55	60.0625	18.8
382	0	0.5	4	55	60.0625	9
368	10	0.5	4	55	60.0625	9.8
343	30	0.5	4	55	60.0625	13.8
290	0	0.6	4	55	30.0304	9
289	10	0.6	4	55	30.0304	10
285	30	0.6	4	55	30.0304	15
290	0	0.6	4	55	60.0625	12
289	10	0.6	4	55	60.0625	13
285	30	0.6	4	55	60.0625	18
340	0	0.5	1	65	7.0225	0
400	0	0.4	1	65	7.0225	0
465	0	0.34	1	65	7.0225	0
340	0	0.5	1	65	13.9876	0
400	0	0.4	1	65	13.9876	0
465	0	0.34	1	65	13.9876	0
340	0	0.5	1	65	27.9841	0.5
400	0	0.4	1	65	27.9841	0
465	0	0.34	1	65	27.9841	0
340	0	0.5	1	65	55.9504	1
400	0	0.4	1	65	55.9504	0.5
465	0	0.34	1	65	55.9504	0
340	0	0.5	1	65	90.0601	1.5
400	0	0.4	1	65	90.0601	0.5
465	0	0.34	1	65	90.0601	0
340	30	0.5	1	65	7.0225	0
400	30	0.4	1	65	7.0225	0
450	30	0.34	1	65	7.0225	0
340	30	0.5	1	65	13.9876	1
400	30	0.4	1	65	13.9876	0
450	30	0.34	1	65	13.9876	0
340	30	0.5	1	65	27.9841	1.5
400	30	0.4	1	65	27.9841	0.5
450	30	0.34	1	65	27.9841	0
340	30	0.5	1	65	55.9504	2
400	30	0.4	1	65	55.9504	0.5
450	30	0.34	1	65	55.9504	0
340	30	0.5	1	65	90.0601	3
400	30	0.4	1	65	90.0601	1
450	30	0.34	1	65	90.0601	0.5
340	40	0.5	1	65	7.0225	0
400	40	0.4	1	65	7.0225	0
450	40	0.34	1	65	7.0225	0
340	40	0.5	1	65	13.9876	1
400	40	0.4	1	65	13.9876	0
450	40	0.34	1	65	13.9876	0
340	40	0.5	1	65	27.9841	1
400	40	0.4	1	65	27.9841	0.5
450	40	0.34	1	65	27.9841	0.5
340	40	0.5	1	65	55.9504	3
400	40	0.4	1	65	55.9504	1
450	40	0.34	1	65	55.9504	0.5
340	40	0.5	1	65	90.0601	5
400	40	0.4	1	65	90.0601	1.5
450	40	0.34	1	65	90.0601	1
340	50	0.5	1	65	7.0225	1
400	50	0.4	1	65	7.0225	0.5
450	50	0.34	1	65	7.0225	0.5
340	50	0.5	1	65	13.9876	2
400	50	0.4	1	65	13.9876	0.5
450	50	0.34	1	65	13.9876	0.5
340	50	0.5	1	65	27.9841	2
400	50	0.4	1	65	27.9841	1
450	50	0.34	1	65	27.9841	0.5
340	50	0.5	1	65	55.9504	5
400	50	0.4	1	65	55.9504	2
450	50	0.34	1	65	55.9504	1
340	50	0.5	1	65	90.0601	7
400	50	0.4	1	65	90.0601	4
450	50	0.34	1	65	90.0601	3
340	50	0.5	1	65	7.0225	2
340	50	0.4	1	65	13.9876	2
340	50	0.34	1	65	55.9504	4
340	50	0.5	1	65	90.0601	4.5
340	50	0.4	1	65	7.0225	1
340	50	0.34	1	65	13.9876	1.5
340	50	0.5	1	65	55.9504	3
340	50	0.4	1	65	90.0601	5.5
340	50	0.34	1	65	7.0225	2
340	50	0.5	1	65	13.9876	2
340	50	0.4	1	65	55.9504	4.5
340	50	0.34	1	65	90.0601	5
340	50	0.5	1	65	7.0225	2
340	50	0.4	1	65	13.9876	2
340	50	0.34	1	65	55.9504	4
340	50	0.5	1	65	90.0601	5
350	0	0.42	3	65	7.0225	3
350	0	0.6	3	65	7.0225	3.5
350	25	0.51	3	65	7.0225	4
350	50	0.42	3	65	7.0225	6
350	0	0.42	3	65	27.9841	5
350	0	0.6	3	65	27.9841	6.5
350	25	0.51	3	65	27.9841	6.5
350	50	0.42	3	65	27.9841	7
350	0	0.42	3	65	63.0436	6
350	0	0.6	3	65	63.0436	9
350	25	0.51	3	65	63.0436	11
350	50	0.42	3	65	63.0436	16
400	0	0.4	10	60	7.0225	0.05
400	35	0.4	10	60	7.0225	1.8
400	50	0.4	10	60	7.0225	6
400	67	0.4	10	60	7.0225	13.5
400	0	0.4	10	60	20.9764	0.08
400	35	0.4	10	60	20.9764	3.12
400	50	0.4	10	60	20.9764	10.4
400	67	0.4	10	60	20.9764	23.5
400	0	0.4	10	60	41.9904	0.12
400	35	0.4	10	60	41.9904	4.51
400	50	0.4	10	60	41.9904	14.7
400	67	0.4	10	60	41.9904	33
400	0	0.4	10	60	70.0569	0.16
400	35	0.4	10	60	70.0569	5.69
400	50	0.4	10	60	70.0569	18.9
400	67	0.4	10	60	70.0569	42.7
400	0	0.4	10	60	98.01	0.19
400	35	0.4	10	60	98.01	6.79
400	50	0.4	10	60	98.01	22.5
400	67	0.4	10	60	98.01	50.5
400	0	0.4	10	60	125.888	0.21
400	35	0.4	10	60	125.888	7.64
400	50	0.4	10	60	125.888	25.5
400	67	0.4	10	60	125.888	57
260	0	0.63	50	65	27.9841	4
297	30	0.63	50	65	27.9841	8
280	0	0.58	50	65	27.9841	6
318	30	0.58	50	65	27.9841	9
313	0	0.56	20	70	29.9209	13.8
324	10	0.49	20	70	29.9209	15.6
331	20	0.42	20	70	29.9209	17.9
336	25	0.39	20	70	29.9209	18.2
313	0	0.56	20	70	59.9076	17.4
324	10	0.49	20	70	59.9076	20.8
331	20	0.42	20	70	59.9076	23
336	25	0.39	20	70	59.9076	24.8
313	0	0.56	20	70	90.0601	22.1
324	10	0.49	20	70	90.0601	23.7
331	20	0.42	20	70	90.0601	26
336	25	0.39	20	70	90.0601	27
313	0	0.56	20	70	119.902	23.8
324	10	0.49	20	70	119.902	25.3
331	20	0.42	20	70	119.902	27
336	25	0.39	20	70	119.902	28.5
301	0	0.6	50	65	7.0225	11
301	0	0.6	50	65	13.9876	12
301	0	0.6	50	65	20.9764	13
301	0	0.6	50	65	41.9904	16
341	0	0.53	50	65	7.0225	14
341	30	0.53	50	65	13.9876	16.5
341	30	0.53	50	65	20.9764	20
341	30	0.53	50	65	27.9841	24
341	30	0.53	50	65	41.9904	26.5
380	30	0.41	50	65	7.0225	15
380	50	0.41	50	65	13.9876	20
380	50	0.41	50	65	20.9764	22
380	50	0.41	50	65	27.9841	26
380	50	0.41	50	65	41.9904	26.5
384	0	0.52	10	65	29.9209	5
384	15	0.41	10	65	29.9209	3
384	25	0.4	10	65	29.9209	3.5
384	35	0.37	10	65	29.9209	3.5
384	15	0.44	10	65	29.9209	2.5
384	25	0.42	10	65	29.9209	2.8
384	35	0.39	10	65	29.9209	2.8
384	15	0.44	10	65	29.9209	1.3
384	25	0.43	10	65	29.9209	1.3
384	35	0.42	10	65	29.9209	1.3
494	0	0.32	20	70	24.01	2.3
494	10	0.32	20	70	24.01	2.7
494	15	0.32	20	70	24.01	2.8
494	20	0.32	20	70	24.01	3
494	25	0.32	20	70	24.01	3.55
300	0	0.55	10	60	125.888	5.75
350	15	0.46	10	60	125.888	1.25
350	15	0.46	10	60	125.888	0.25
450	50	0.35	10	60	125.888	14.75
450	50	0.35	10	60	125.888	14
320	0	0.5	10	60	7.0225	0
350	15	0.46	10	60	7.0225	0.25
350	15	0.46	10	60	7.0225	0.5
450	50	0.35	10	60	7.0225	4
450	50	0.35	10	60	7.0225	3.5
307	0	0.65	20	70	55.9504	24.67
307	0	0.65	20	70	111.936	35
486	0	0.35	2	70	7.0225	0
378	0	0.45	2	70	7.0225	0
310	0	0.55	2	70	7.0225	1.5
486	0	0.35	10	70	7.0225	2.1
378	0	0.45	10	70	7.0225	5.5
310	0	0.55	10	70	7.0225	6.25
486	0	0.35	20	70	7.0225	2.8
378	0	0.45	20	70	7.0225	7
310	0	0.55	20	70	7.0225	8.5
486	0	0.35	50	70	7.0225	3.2
378	0	0.45	50	70	7.0225	7.5
310	0	0.55	50	70	7.0225	10.5
486	0	0.35	100	70	7.0225	4
378	0	0.45	100	70	7.0225	7
310	0	0.55	100	70	7.0225	10
486	0	0.35	2	70	13.9876	0.2
378	0	0.45	2	70	13.9876	1.25
310	0	0.55	2	70	13.9876	3
486	0	0.35	10	70	13.9876	2.6
378	0	0.45	10	70	13.9876	8
310	0	0.55	10	70	13.9876	6.5
486	0	0.35	20	70	13.9876	6
378	0	0.45	20	70	13.9876	11
310	0	0.55	20	70	13.9876	12.5
486	0	0.35	50	70	13.9876	7
378	0	0.45	50	70	13.9876	12.5
310	0	0.55	50	70	13.9876	14
486	0	0.35	100	70	13.9876	6.9
378	0	0.45	100	70	13.9876	12
310	0	0.55	100	70	13.9876	13.8
486	0	0.35	2	70	27.9841	0.9
378	0	0.45	2	70	27.9841	2
310	0	0.55	2	70	27.9841	3.7
486	0	0.35	10	70	27.9841	4.4
378	0	0.45	10	70	27.9841	8.2
310	0	0.55	10	70	27.9841	11
486	0	0.35	20	70	27.9841	10
378	0	0.45	20	70	27.9841	14.5
310	0	0.55	20	70	27.9841	19.5
486	0	0.35	50	70	27.9841	11.5
378	0	0.45	50	70	27.9841	17.5
310	0	0.55	50	70	27.9841	22
486	0	0.35	100	70	27.9841	11
378	0	0.45	100	70	27.9841	17
310	0	0.55	100	70	27.9841	21.5
486	0	0.35	2	70	55.9504	1
378	0	0.45	2	70	55.9504	2.5
310	0	0.55	2	70	55.9504	4.5
486	0	0.35	10	70	55.9504	5.9
378	0	0.45	10	70	55.9504	9
310	0	0.55	10	70	55.9504	13.5
486	0	0.35	20	70	55.9504	11.9
378	0	0.45	20	70	55.9504	16.6
310	0	0.55	20	70	55.9504	25
486	0	0.35	50	70	55.9504	14.9
378	0	0.45	50	70	55.9504	19.5
310	0	0.55	50	70	55.9504	28.5
486	0	0.35	100	70	55.9504	15.2
378	0	0.45	100	70	55.9504	19.6
310	0	0.55	100	70	55.9504	28.5
222	0	0.6	20	70	7.0225	14
222	55	0.46	20	70	7.0225	20
222	70	0.5	20	70	7.0225	48
333	0	0.45	20	70	7.0225	10
333	55	0.38	20	70	7.0225	13
333	70	0.37	20	70	7.0225	17
222	0	0.6	20	70	13.9876	15
222	55	0.46	20	70	13.9876	22
222	70	0.5	20	70	13.9876	50
333	0	0.45	20	70	13.9876	11
333	55	0.38	20	70	13.9876	16
333	70	0.37	20	70	13.9876	25
222	0	0.6	20	70	27.9841	17
222	55	0.46	20	70	27.9841	25
222	70	0.5	20	70	27.9841	50
333	0	0.45	20	70	27.9841	12
333	55	0.38	20	70	27.9841	18
333	70	0.37	20	70	27.9841	42
300	0	0.65	0	60	90.0601	3
340	0	0.61	0	60	90.0601	2.5
380	0	0.53	0	60	90.0601	2
420	0	0.48	0	60	90.0601	1.5
300	0	0.65	0	60	180.096	5
340	0	0.61	0	60	180.096	4
380	0	0.53	0	60	180.096	3.5
420	0	0.48	0	60	180.096	3
300	0	0.65	0	60	359.861	6
340	0	0.61	0	60	359.861	4.5
380	0	0.53	0	60	359.861	4
420	0	0.48	0	60	359.861	3
300	0	0.65	0	60	540.098	9
340	0	0.61	0	60	540.098	6
380	0	0.53	0	60	540.098	5
420	0	0.48	0	60	540.098	3.5
260	0	0.63	50	65	27.9841	4
296	30	0.63	50	65	27.9841	9
296	30	0.63	50	65	27.9841	12
260	0	0.63	50	65	27.9841	6
260	0	0.63	50	65	27.9841	5
280	0	0.58	50	65	27.9841	6
318	30	0.58	50	65	27.9841	8
318	30	0.58	50	65	27.9841	9
450	0	0.35	5	65	7.0225	3
394	0	0.5	5	65	7.0225	11
304	0	0.65	5	65	7.0225	20
450	30	0.35	5	65	7.0225	8
393	30	0.5	5	65	7.0225	11
303	30	0.65	5	65	7.0225	21
450	0	0.35	5	65	27.9841	11
394	0	0.5	5	65	27.9841	19.5
304	0	0.65	5	65	27.9841	25
450	30	0.35	5	65	27.9841	11
393	30	0.5	5	65	27.9841	20
303	30	0.65	5	65	27.9841	25.5
450	0	0.35	5	65	60.0625	14
394	0	0.5	5	65	60.0625	40
304	0	0.65	5	65	60.0625	41.5
450	30	0.35	5	65	60.0625	14
393	30	0.5	5	65	60.0625	41.5
303	30	0.65	5	65	60.0625	43
450	0	0.35	5	65	119.902	15
394	0	0.5	5	65	119.902	45
304	0	0.65	5	65	119.902	45
450	30	0.35	5	65	119.902	15
393	30	0.5	5	65	119.902	47
303	30	0.65	5	65	119.902	49
450	0	0.35	5	65	180.096	17
394	0	0.5	5	65	180.096	48
304	0	0.65	5	65	180.096	49
450	30	0.35	5	65	180.096	17.5
393	30	0.5	5	65	180.096	49
303	30	0.65	5	65	180.096	51
450	0	0.35	5	65	239.94	20
394	0	0.5	5	65	239.94	50
304	0	0.65	5	65	239.94	51
450	30	0.35	5	65	239.94	22
393	30	0.5	5	65	239.94	51
303	30	0.65	5	65	239.94	53
450	0	0.35	5	65	299.982	26
394	0	0.5	5	65	299.982	52
304	0	0.65	5	65	299.982	56
450	30	0.35	5	65	299.982	27
393	30	0.5	5	65	299.982	55.5
303	30	0.65	5	65	299.982	59
450	0	0.35	5	65	364.81	32
394	0	0.5	5	65	364.81	53
304	0	0.65	5	65	364.81	59
450	30	0.35	5	65	364.81	33
393	30	0.5	5	65	364.81	58
303	30	0.65	5	65	364.81	61.5
301	0	0.6	50	65	7.0225	11
344	30	0.53	50	65	7.0225	14
381	50	0.4	50	65	7.0225	15
301	0	0.6	50	65	13.9876	12
344	30	0.53	50	65	13.9876	16
381	50	0.4	50	65	13.9876	20
301	0	0.6	50	65	20.9764	13
344	30	0.53	50	65	20.9764	20
381	50	0.4	50	65	20.9764	20.5
301	0	0.6	50	65	27.9841	15
344	30	0.53	50	65	27.9841	23
381	50	0.4	50	65	27.9841	23
301	0	0.6	50	65	41.9904	16
344	30	0.53	50	65	41.9904	25.5
381	50	0.4	50	65	41.9904	25.5
301	0	0.6	50	65	122.988	23
344	30	0.53	50	65	122.988	40
381	50	0.4	50	65	122.988	45
301	0	0.6	50	65	7.0225	10
301	0	0.6	50	65	13.9876	12.5
301	0	0.6	50	65	20.9764	13
301	0	0.6	50	65	27.9841	14.5
301	0	0.6	50	65	41.9904	16
323	40	0.55	20	40	27.9841	9
395	32	0.44	20	40	27.9841	8
472	26	0.34	20	40	27.9841	4.5
323	40	0.55	20	60	27.9841	11
395	32	0.44	20	60	27.9841	9.5
472	26	0.34	20	60	27.9841	6.5
323	40	0.55	20	70	27.9841	13
395	32	0.44	20	70	27.9841	10
472	26	0.34	20	70	27.9841	7
323	40	0.55	20	80	27.9841	12
395	32	0.44	20	80	27.9841	10
472	26	0.34	20	80	27.9841	6
323	40	0.55	20	90	27.9841	7.5
395	32	0.44	20	90	27.9841	7
472	26	0.34	20	90	27.9841	3.5
323	40	0.55	1	70	27.9841	2.5
395	32	0.44	1	70	27.9841	2.5
472	26	0.34	1	70	27.9841	1.2
323	40	0.55	3	70	27.9841	5
395	32	0.44	3	70	27.9841	5.5
472	26	0.34	3	70	27.9841	2
323	40	0.55	10	70	27.9841	7
395	32	0.44	10	70	27.9841	7.5
472	26	0.34	10	70	27.9841	3
323	40	0.55	20	70	27.9841	13
395	32	0.44	20	70	27.9841	10
472	26	0.34	20	70	27.9841	7
323	40	0.55	50	70	27.9841	18
395	32	0.44	50	70	27.9841	15.5
472	26	0.34	50	70	27.9841	9.8
323	40	0.55	90	70	27.9841	24.5
395	32	0.44	90	70	27.9841	20
472	26	0.34	90	70	27.9841	13.5
325	0	0.5	4	55	27.9841	7
319	10	0.5	4	55	27.9841	7
306	30	0.5	4	55	27.9841	10.5
290	0	0.6	4	55	27.9841	9
284	10	0.6	4	55	27.9841	9.8
274	30	0.6	4	55	27.9841	14.8
325	0	0.5	4	55	55.9504	10.3
319	10	0.5	4	55	55.9504	10.3
306	30	0.5	4	55	55.9504	13.2
290	0	0.6	4	55	55.9504	12
284	10	0.6	4	55	55.9504	13.2
274	30	0.6	4	55	55.9504	18.8
382	0	0.5	4	55	27.9841	7
373	10	0.5	4	55	27.9841	7.5
359	30	0.5	4	55	27.9841	10.5
382	0	0.5	4	55	55.9504	9
373	10	0.5	4	55	55.9504	9.8
359	30	0.5	4	55	55.9504	13.8
290	0	0.6	4	55	27.9841	9
286	10	0.6	4	55	27.9841	10
276	30	0.6	4	55	27.9841	15
290	0	0.6	4	55	55.9504	12
286	10	0.6	4	55	55.9504	13
276	30	0.6	4	55	55.9504	18
